# Supplementary material for: BED domain‐containing NLR from wild barley confers resistance to leaf rust
Source: Plant Biotechnol J. 2021 Mar 6;19(6):1206–15. doi: 10.1111/pbi.13542 (PMC8196641; doi:10.1111/pbi.13542)
Supplement: Supplementary file 10 — Table S3 Summary of phenotypic data of four T1 families and barley leaf rust differential genotypes infected with two Puccinia hordei isolates with contrasting virulence for Rph15. [file PBI-19-1206-s004.xlsx]

## Sheet: Sheet1
	Supplementary Table S3 - Summary of phenotypic data of four T1 families and barley leaf rust differential genotypes infected with two Puccinia hordei isolates with contrasting virulence for Rph15
Pot	Line	Line1	Race	Rep	virulence	reading 7-3-19 (14dpi)					Pot	Line	Line1	Race	Rep	virulence	reading 7-3-19 (14dpi)
						Plant 1	Plant 2	Plant 3	Plant 4	Plant 5							Plant 1	Plant 2	Plant 3	Plant 4	Plant 5
1	Golden Promise	Control	92-7	1	Avirulent Rph15	3					1	Golden Promise	Control	90-3	1	virulent Rph15	33-,
2	Rph15 control	Control	92-7	1	Avirulent Rph15	;N					2	Rph15 control	Control	90-3	1	virulent Rph15	31n
4	B49-2 (T1)	Transgenic	92-7	1	Avirulent Rph15	1N,	2c,	1N,	00;	00;	4	B49-2 (T1)	Transgenic	90-3	1	virulent Rph15	3	3	33+,	3	;12
5	B49-3 (T1)	Transgenic	92-7	1	Avirulent Rph15	00;	00;	1N,	1+N,		5	B49-3 (T1)	Transgenic	90-3	1	virulent Rph15	3	00;	00;	00;	00;
7	B49-8a (T1)	Transgenic	92-7	1	Avirulent Rph15	1N,	1N,	00;	23-1,	00;	7	B49-8a (T1)	Transgenic	90-3	1	virulent Rph15	33-,	00;
9	B49-11a (T1)	Transgenic	92-7	1	Avirulent Rph15	1N,	1N,	1			9	B49-11a (T1)	Transgenic	90-3	1	virulent Rph15	3-,	31,
1	Golden Promise	Control	92-7	2	Avirulent Rph15	3	33-,	33-,	3-,		1	Golden Promise	Control	90-3	2	virulent Rph15	3
2	Rph15 control	Control	92-7	2	Avirulent Rph15	0;1N	0;N	0;N			2	Rph15 control	Control	90-3	2	virulent Rph15	3;
4	B49-2 (T1)	Transgenic	92-7	2	Avirulent Rph15	33-,	1N,	1c,	3	33-,	4	B49-2 (T1)	Transgenic	90-3	2	virulent Rph15	3-10;	3-1,	3	33+,	31,
5	B49-3 (T1)	Transgenic	92-7	2	Avirulent Rph15	00,	00;	1N,	1N,	00;	5	B49-3 (T1)	Transgenic	90-3	2	virulent Rph15	3-2,	31,	00;	31,	31,
7	B49-8a (T1)	Transgenic	92-7	2	Avirulent Rph15	3	00;	3-2,			7	B49-8a (T1)	Transgenic	90-3	2	virulent Rph15	00;	3	3	3
9	B49-11a (T1)	Transgenic	92-7	2	Avirulent Rph15	1N,	1CN	1N,	1N,		9	B49-11a (T1)	Transgenic	90-3	2	virulent Rph15	3-1,	3	3-1,	3-1;
10	Sudan	Rph1 diff	92-7	1	Avirulent Rph15	3					10	Sudan	Rph1 diff	90-3	1	virulent Rph15	3
11	Peruvian	Rph2 diff	92-7	1	Avirulent Rph15	3					11	Peruvian	Rph2 diff	90-3	1	virulent Rph15	3
12	Estate	Rph3 diff	92-7	1	Avirulent Rph15	33-,					12	Estate	Rph3 diff	90-3	1	virulent Rph15	2c,
13	Gold	Rph4 diff	92-7	1	Avirulent Rph15	3					13	Gold	Rph4 diff	90-3	1	virulent Rph15	33+,
14	Magnif 102	Rph5 diff	92-7	1	Avirulent Rph15	33+,					14	Magnif 102	Rph5 diff	90-3	1	virulent Rph15	33-,
15	Bolivia New	Rph6 diff	92-7	1	Avirulent Rph15	33+,					15	Bolivia New	Rph6 diff	90-3	1	virulent Rph15	3
16	Cebada Capa	Rph7 diff	92-7	1	Avirulent Rph15	3					16	Cebada Capa	Rph7 diff	90-3	1	virulent Rph15	0;N
17	Egypt 4	Rph8 diff	92-7	1	Avirulent Rph15	3c					17	Egypt 4	Rph8 diff	90-3	1	virulent Rph15	3
18	Hor 2596	Rph9 diff	92-7	1	Avirulent Rph15	3-2c,					18	Hor 2596	Rph9 diff	90-3	1	virulent Rph15	22-c
19	Clipper BC 8	Rph10 diff	92-7	1	Avirulent Rph15	3-c					19	Clipper BC 8	Rph10 diff	90-3	1	virulent Rph15	3-,
20	Clipper BC 67	Rph11 diff	92-7	1	Avirulent Rph15	3					20	Clipper BC 67	Rph11 diff	90-3	1	virulent Rph15	2c,
21	Triumph	Rph12 diff	92-7	1	Avirulent Rph15	33-,					21	Triumph	Rph12 diff	90-3	1	virulent Rph15	3
22	PI 531849	Rph13 diff	92-7	1	Avirulent Rph15	0;1					22	PI 531849	Rph13 diff	90-3	1	virulent Rph15	1cn
23	PI 584760	Rph14 diff	92-7	1	Avirulent Rph15	23-c,					23	PI 584760	Rph14 diff	90-3	1	virulent Rph15	3-,
24	I95-282-2	Rph15 diff	92-7	1	Avirulent Rph15	0;N					24	I95-282-2	Rph15 diff	90-3	1	virulent Rph15	3
25	81882/BS1	Rph17 diff	92-7	1	Avirulent Rph15	3-3,					26	81882/BS1	Rph17 diff	90-3	1	virulent Rph15	3-2,
26	38P18/8/1/10	Rph18 diff	92-7	1	Avirulent Rph15	00;n					27	38P18/8/1/10	Rph18 diff	90-3	1	virulent Rph15	0;N
27	Prior	Rph19 diff	92-7	1	Avirulent Rph15	33-,					28	Prior	Rph19 diff	90-3	1	virulent Rph15	3
28	Ricardo	Rph21 diff	92-7	1	Avirulent Rph15	3-,					30	Ricardo	Rph21 diff	90-3	1	virulent Rph15	3
